# Supplementary material for: Event-Related Potential Evidence of Implicit Metric Structure during Silent Reading
Source: Brain Sci. 2019 Aug 8;9(8):192. doi: 10.3390/brainsci9080192 (PMC6721353; doi:10.3390/brainsci9080192)
Supplement: Supplementary file 1 [file brainsci-09-00192-s001.zip]

Archive with 1 entries (1 files):
- brainsci-563567-supplementary.pdf
